# Supplementary material for: Unveiling the Effect of Aqueous-Phase Dynamics on Chitosan Hydrogel Film Mechanical Properties Through AFM Nanoindentation and Tensile Testing
Source: Gels. 2025 Jun 26;11(7):496. doi: 10.3390/gels11070496 (PMC12296060; doi:10.3390/gels11070496)
Supplement: Supplementary file 1 [file gels-11-00496-s001.zip]

Archive with 1 entries (1 files):
- gels-3703425-supplementary.pdf
